# Supplementary material for: Structure-Guided Development of a Potent BioA Inhibitor Validates Biotin Synthesis Inhibition as a Therapeutic Strategy for Tuberculosis
Source: bioRxiv. 2025 Sep 24:2025.09.24.678246. Preprint. [Version 1] doi: 10.1101/2025.09.24.678246 (PMC12485673; doi:10.1101/2025.09.24.678246)
Supplement: Supplement 3 [file media-3.xlsx]

## Sheet: Fig. 2
	Fig. 2A
	[Inhibitor C48,nM]	Fractional Vilocity (Vi/Vo %)
	30	1.41802	1.86303	1.80339
	20	4.24117	5.06871	4.62304
	13.3333	9.57269	10.9158	9.46217
	11	13.0956	15.4322	12.8508
	8.88889	20.8801	24.3715	18.8586
	7.4	29.2475	33.336	25.2777
	5.92593	37.4136	39.7822	37.346
	3.95062	58.2689	61.3258	51.4672
	2.63374	71.7565	76.2118	62.8189
	1.75583	80.9567	82.7267	75.5366
	1.17055	87.2197	92.2283	81.6545
	0.780369	90.8528	95.3892	84.8959
	0.520246	104.194	108.741	98.1684
	Fig. 2B
	[C48] (µM)	WT H37Rv			+ 2µM Biotin			+ 50µM KAPA			+ 50µM DAPA			+ 50µM DTB
	100	3.73319	4.07605	3.92185	45.2508	39.6707	38.3206	4.25227	4.81793	4.05994	34.5915	36.5998	42.426	41.0731	46.9203	51.5581
	46.1	3.74975	3.74585	3.85394	68.2222	65.4917	65.1209	4.61429	4.13914	3.51691	66.5142	64.9031	66.1279	71.6627	72.4505	81.4487
	21.3	3.56047	3.43342	3.2429	82.1385	79.2238	80.2664	3.5056	4.18439	3.12095	80.5169	83.3858	81.7527	85.1213	89.3708	95.9169
	9.8	3.20887	3.66204	3.25454	87.4255	87.4341	90.4737	3.9355	4.51248	3.70924	87.1817	88.5941	88.3403	90.5247	93.5759	101.786
	4.52	3.14267	3.48986	2.76439	92.1294	90.2015	91.2268	3.77711	3.75449	2.81549	96.6382	90.6796	92.9968	90.0143	97.7477	99.5752
	2.08	3.26806	3.70858	3.0651	94.1224	93.7012	94.8514	3.41509	3.63004	3.41509	93.5816	92.8203	92.7099	98.2359	105.559	101.842
	0.96	3.39085	4.62157	3.9508	95.0824	91.2686	93.0472	3.79974	4.026	3.64135	92.2465	93.8465	90.7458	93.4427	97.8364	105.825
	0.443	5.19004	5.4249	4.68005	98.0575	92.8156	91.5733	5.05551	5.10076	5.08945	91.2865	89.2672	95.1485	99.7781	98.4023	104.749
	0.204	32.1243	34.0421	33.558	95.8596	92.884	94.4438	18.5861	14.174	14.7283	91.6616	88.9582	94.5637	94.7741	95.7283	111.062
	0.0941	78.8031	74.4341	71.9748	96.8082	87.7116	92.6585	61.8593	67.3802	65.4908	94.4534	87.3141	95.7444	94.8962	96.1943	105.426
	0.0434	91.6044	89.5497	88.442	95.0058	94.2545	94.6735	88.2305	85.5718	90.4705	93.2616	93.2727	94.7071	93.9753	94.9184	106.79
	0.02	95.2295	93.3477	96.4992	97.648	94.5489	95.9374	97.8354	95.7764	92.5521	90.3596	98.0396	100.092	97.6145	100.189	108.998
	0	100	100	100	100	100	100	100	100	100	100	100	100	100	100	100
		Fig. 2C
	[C48] (µM)	WT H37Rv (-biotin)			WT H37Rv (+biotin)			BioA-OE			BioA-UE
	100	5.03141	5.66409	4.83141	49.1542	48.8616	51.0519	1.47684	2.08329	1.86191	0.903729	0.984913	0.973527
	46.1	6.36288	5.3393	5.74283	73.8423	69.5561	72.2185	1.95976	2.29668	2.07206	1.13294	0.939368	1.076
	21.3	5.57345	5.68377	4.89641	86.8802	84.8032	87.56	2.40898	2.13945	2.1956	0.723029	0.836892	1.00769
	9.8	5.18183	4.90625	4.99483	91.6385	91.1287	94.0365	2.42021	1.92606	1.74637	0.836892	0.563621	0.77996
	4.52	5.69362	4.50273	4.33542	97.9733	92.7053	95.9341	1.67899	2.08329	1.43191	0.643325	0.552235	0.836892
	2.08	5.19167	5.64441	5.10309	98.0017	92.1483	96.7271	2.02714	1.74637	1.86991	0.518076	0.415599	0.518076
	0.96	5.44757	5.64441	4.6602	97.8789	94.9711	92.9224	3.4759	3.24006	3.55452	0.392827	0.187874	0.483917
	0.443	8.50844	6.09714	6.25461	92.507	94.3764	93.6022	34.2705	25.7913	36.1572	0.244805	0.370054	0.301736
	0.204	24.4525	18.4155	19.935	95.4432	92.9413	97.1614	92.9284	86.8526	87.9532	2.2374	0.59778	0.825505
	0.0941	101.151	99.2618	97.7167	95.547	96.9632	96.7083	94.175	96.4099	95.7333	8.73897	0.962141	1.61116
	0.0434	103.72	99.5473	95.5908	98.502	97.6335	98.0961	95.2869	101.385	96.6682	81.0305	46.7008	49.5132
	0.02	102.953	97.5198	99.2639	99.1694	101.514	97.2181	99.1764	99.8577	98.7033	85.8582	52.7583	51.6425
	0	100	100	100	100	100	100	100	100	100	100	100	100
	Fig. 2D
	[C48] (µM)	WT			High-level resistance 1			High-level resistance 2			low-level resistance 1			High-level resistance 3			low-level resistance 2			low-level resistance 3
	100	5.15031	4.47526	4.49375	7.57023	8.2423	8.04463	11.5738	9.14777	8.25004	4.49529	2.54615	3.33952	7.73253	6.93401	7.10212	3.40275	4.25356	3.93084	4.58069	3.99182	4.83021
	43.3	3.68924	4.36429	4.12386	40.7489	30.8259	38.2187	45.3989	40.0873	49.5242	3.51582	2.59512	3.35911	39.7468	32.9384	36.6158	4.16554	4.32201	4.71319	5.06975	4.39105	5.72848
	18.7	3.18988	3.9759	4.16085	78.9088	73.4531	70.8241	83.905	83.563	82.5798	4.18186	4.51488	5.01441	74.1042	89.0449	76.7099	7.24604	6.02362	6.3659	7.47511	7.6847	7.98413
	8.11	3.18988	3.18988	3.06967	84.5226	80.6384	91.3026	97.2213	88.7357	95.5541	18.5115	10.5484	16.6799	90.1901	86.3446	91.2723	14.0525	22.1009	14.8055	15.9088	14.0624	17.1564
	3.51	2.54257	3.03268	2.84773	89.5433	91.5892	88.5945	107.321	89.3021	101.817	70.0707	68.0334	63.2536	101.8	100.962	99.082	68.2106	62.5679	66.6948	61.6207	57.4387	63.7466
	1.52	3.36558	3.23612	3.37483	98.3594	96.3135	95.2263	100.353	93.4274	105.547	77.6812	75.4284	88.1517	99.268	103.219	101.916	84.855	81.8625	90.1065	83.8179	82.2309	87.6405
	0.658	3.74472	4.04988	3.85569	92.6863	99.4564	83.4453	91.1723	97.1465	108.219	83.7147	82.5296	92.3928	91.6611	97.8286	101.695	92.6003	89.1873	86.1459	90.5848	89.976	98.1303
	0.285	8.93246	10.9761	6.96279	98.0253	88.9404	94.4455	103.274	108.745	108.831	80.8351	89.2193	84.0379	94.1827	101.275	102.066	90.2435	88.669	86.4295	89.2674	89.0977	88.7184
	0.123	60.8062	55.1135	54.6697	86.183	84.8487	94.8705	105.162	103.676	102.223	88.5827	97.9758	86.7021	89.9274	101.159	102.672	100.825	84.767	84.1118	90.8942	98.2401	98.2999
	0.0534	94.6458	89.0604	88.5148	87.6358	97.8948	85.926	106.049	103.787	108.713	95.8111	95.5173	89.2781	105.772	103.87	102.612	90.4977	94.7517	95.407	87.9299	93.9284	97.731
	0.0231	98.3725	101.979	92.7871	86.8353	86.8551	87.7248	104.115	103.883	98.3542	98.8573	95.1545	95.8695	90.9571	113.746	98.2173	92.5612	85.4418	102.507	93.7887	102.222	97.9007
	0.01	104.115	99.5746	97.0963	84.9772	87.201	86.2324	101.115	101.988	102.298	98.4067	96.2174	94.6554	103.672	101.212	98.2594	95.0745	98.0474	89.2557	91.2735	92.7307	94.4873
	0	100	100	100	100	100	100	100	100	100	100	100	100	100	100	100	100	100	100	100	100	100
	Fig. 2E
	[RIF] (ng/ml)	WT			High-level resistance 1			High-level resistance 2			low-level resistance 1			High-level resistance 3			low-level resistance 2			low-level resistance 3
	5000	0.078179	0.312715	0.200138	0.280311	0.109995	0.312245	0.460303	0.595279	0.429155	0.32237	0.198909	0.384101	0.221193	0.345614	0.04493	0.382998	0.259891	0.311186	0.092894	0.351669	0.212328
	2164	-0.11883	0.08756	-0.11883	0.099351	-0.07096	0.014193	0.044992	0.273413	0.065758	-0.00686	-0.10974	0.044583	-0.16244	0.076035	-0.06912	0.075232	-0.02736	0.167561	0.033176	-0.01659	-0.11612
	937	-0.2877	0.012509	-0.17512	-0.01774	-0.26257	-0.03903	-0.27687	0.159203	0.024226	-0.07888	-0.18176	-0.07888	-0.22465	-0.06912	-0.21428	0.116267	-0.25305	-0.03762	-0.15593	-0.10616	-0.18579
	406	-0.35337	0.08756	-0.25955	-0.04968	-0.17741	-0.06032	-0.05884	0.346093	-0.13152	0.003429	-0.37724	-0.12003	-0.36981	0.013825	-0.3076	0.00342	-0.34538	-0.06839	-0.34503	0.063035	-0.34503
	176	0.162612	0.969416	0.2189	0.471916	0.088706	0.12064	0.719873	0.574514	0.086523	0.188621	-0.13032	0.096025	0.200456	0.252298	-0.00691	0.639469	0.27015	0.218856	0.162564	0.291951	0.142658
	76	30.2771	35.9528	22.0214	23.1026	16.0451	19.3131	28.9091	24.4445	22.1603	23.1009	20.6214	15.292	26.2459	19.9627	18.9984	19.1465	21.2495	15.761	16.6246	23.6912	22.2182
	32.9	84.9615	80.7587	75.43	72.8879	69.2155	74.2398	72.6414	73.3474	70.3987	68.5757	74.7488	71.8166	74.117	78.8657	72.4891	70.6049	72.667	76.9039	75.9439	72.4305	76.979
	14.2	96.2756	94.6244	89.9712	98.5204	88.6634	89.4617	102.398	85.9521	89.503	85.5619	87.7122	103.032	86.8286	82.8783	86.9427	92.1793	83.7671	89.7685	84.5929	90.9727	96.4866
	6.16	106.445	91.5473	96.5758	84.001	92.1655	100.937	109.884	96.5944	94.7152	97.8772	85.6648	93.2474	91.0486	103.346	92.0854	92.3127	89.1017	113.343	91.4604	98.5469	106.609
	2.67	98.18	92.8889	94.4462	98.8929	117.362	104.481	97.0098	87.5095	96.6152	84.924	97.0438	93.7104	90.9034	96.1291	86.5591	90.4353	93.8413	96.9394	94.0681	95.0634	99.7512
	1.16	107.683	98.1612	91.3128	88.7485	88.5463	93.3896	111.265	104.34	93.978	94.77	87.2904	84.3685	93.2778	101.718	86.2687	109.855	86.7421	97.4216	87.3897	97.1435	93.6102
	0.5	99.5872	91.7631	97.1105	94.5393	93.8261	93.4429	97.5289	89.9806	102.7	91.9716	97.0335	91.4057	92.8423	93.0497	89.5244	103.454	92.364	106.891	85.8868	99.2933	104.598
	0	100	100	100	100	100	100	100	100	100	100	100	100	100	100	100	100	100	100	100	100	100
	Fig. 2F
	[INH] (ng/ml)	WT			High-level resistance 1			High-level resistance 2			low-level resistance 1			High-level resistance 3			low-level resistance 2			low-level resistance 3
	500	-0.07259	0.139899	0.047513	0.171724	-0.03651	0.124398	0.321974	0.477053	0.239265	0.065719	0.151307	0.172704	0.012422	0.327635	0.04503	0.282682	0.163739	0.261056	0.070618	0.139823	0.159596
	251	-0.10954	0.029036	-0.0264	0.048678	-0.0933	0.039213	0.218588	0.311635	0.094524	0.044322	0.065719	0.140608	0.034161	0.40372	-0.05279	0.044797	-0.04171	0.174552	0.199142	0.129937	-0.07768
	126	-0.22041	0.002944	-0.1465	0.020282	-0.22581	-0.0649	0.022154	0.28062	0.146218	0.012227	-0.11615	-0.01987	0.001553	0.142855	-0.1941	0.033984	0.088049	0.088049	-0.05791	0.040958	-0.05791
	62.9	-0.22965	0.250762	-0.1465	0.077073	-0.05544	0.228514	-0.05022	0.394344	0.022154	0.044322	-0.10546	0.033624	-0.00932	0.164594	-0.35714	-0.02008	-0.07415	0.033984	-0.06779	0.011299	-0.23586
	31.5	-0.23888	0.232285	-0.22965	0.29477	-0.0649	0.086538	-0.18462	0.28062	0.063509	-0.12685	-0.36222	-0.05196	-0.21584	0.131986	-0.0854	-0.16065	0.098862	0.152926	0.031072	-0.04802	-0.27541
	15.8	0.638784	0.546398	0.352387	0.162259	-0.00811	0.162259	0.952629	1.27313	0.342651	-0.13755	-0.15895	0.076418	0.240679	0.458067	0.805888	0.650324	0.271869	0.974713	0.001412	0.466078	0.535283
	7.91	86.9458	80.4234	82.8254	70.3554	63.4458	60.7578	72.5889	73.7778	67.7297	75.2331	68.2577	69.0601	72.6091	69.7287	78.9025	85.9127	71.4645	81.5963	76.078	74.9905	82.2076
	3.97	95.2976	91.1402	94.8726	91.2827	93.1851	86.6353	108.195	85.0262	96.6262	109.393	100.845	101.669	94.5325	91.4458	97.0435	102.293	98.0072	100.093	92.8751	90.4035	93.4313
	1.99	94.0503	95.9165	96.2584	97.1983	90.6012	88.1308	102.54	97.0707	109.539	96.6407	98.7911	99.893	98.3044	96.174	96.7392	101.958	97.1994	102.011	93.1424	95.4555	96.0893
	0.996	95.8796	95.8242	93.4683	91.046	89.3423	95.8448	101.361	95.2615	99.3969	97.6891	96.2341	99.6791	100.957	95.1088	94.6958	102.861	98.0537	99.6668	92.6353	90.3145	97.6701
	0.499	95.353	95.3992	105.756	88.4431	87.0991	88.1686	94.6205	98.2803	105.952	107.286	97.7854	89.6974	96.5327	99.7717	101.087	104.105	98.843	106.468	96.6814	97.7887	94.0319
	0.25	105.127	97.6349	95.1128	84.7044	97.9177	80.5114	98.6939	91.4879	96.6055	94.9289	97.2184	109.821	98.0544	96.2501	108.206	105.482	97.3993	102.584	97.9865	96.2424	99.1135
	0	100	100	100	100	100	100	100	100	100	100	100	100	100	100	100	100	100	100	100	100	100

## Sheet: Fig. 3
	Fig. 3A						Fig. 3B
	Time (days)	WT H37Rv (GAST -biotin, 10µM C48)					Group	+ vehicle			150 nM C48
	0	330000	135000			Laurdan GP	-Biotin	0.262471	0.255192	0.257847	0.281708	0.277446	0.27966
	2	1100000	700000				+Biotin	0.235256	0.2301	0.218221	0.224404	0.218311	0.227251
	4	1800000	1650000
	8	120000	455000
	11	270000	330000
	14	190000	125000
	16	65000	95000
	18	52000	50500
	21	38000	39500
	23	26000	28500
	25	16500	20000
	28	6000	6650
	32	3800	3450
	35	1350	2000
	39	500	500
	42	150	250
	46	0	50
	49	0	50
	53	1	1
	56	1	1
	60	1	1
	63	1	1
	67	1	1

## Sheet: Fig. 4
			Fig. 4A
			time (h)	C48			6
			0	0	0	0	0	0	0
			0.5	10400	11300	10800	230	335	112
			1	15700	11100	13300	121	138	53.5
			3	12000	11100	12600	32.3	18.2	24.6
			5	14500	12000	8860	38.5	12.6	26
			7	9480	6360	8380	20.8	8.72	5.92
			24	67.9	10.9	19	1	1	1
			Fig. 4B
			Time ( hr)	50 mg/kg			100 mg/kg			200 mg/kg
			0	4.59	4.06	9.82	14	10	13	16	17	26
			1	61800	52800	56400	112000	72300	72800	74500	50900	86400
			3	14100	29900	20800	37700	84500	52900	79100	45300	93700
			5	4920	18300	12200	10000	54300	19600	57700	39600	50300
			7	1680	6870	7140	2010	22100	12300	22600	78200	16700
			24	12.4	12.1	9.65	35	26	68	90	163	58
				Fig. 4C
				Time ( hr)	C48 in Plasma (ng/mL)			C48 in lung (ng/mL)
				0	0	0	0	0	0	0
				1	17400	12000	17900	11264.6	8012.8	9904.4
				3	7710	11800	12100	3273.1	5600.4	5866.1
				7	1450	3300	2130	567.5	1721.6	816.2

## Sheet: Fig. 5
	Fig. 5A
	[C48] (µM)	0nm biotin				2nm biotin				5nm biotin				10nm biotin				20nm biotin				40nm biotin				60nm biotin				80nm biotin				100nM biotin				2µM biotin
	100	4.30535	4.49064	4.24976	4.37947	5.38933	5.75066	6.17684	5.67654	9.05819	9.14157	9.41025	8.66907	16.7665	13.7832	17.1927	17.0352	38.826	40.6882	38.9464	41.3275	60.3799	60.8801	53.8677	54.8774	62.1029	59.9353	57.6379	59.3516	62.5846	59.8889	59.3887	62.1677	58.8422	62.1955	62.8903	56.8598	58.9348	62.1307	62.3808	65.6786
	46.1	3.41593	4.50917	4.14785	4.75006	5.93595	5.93595	6.01007	5.7136	9.62334	10.2348	10.4201	9.91981	22.4643	21.158	20.389	20.5465	48.7949	45.404	50.0364	52.334	73.3672	75.2384	71.7091	68.1334	77.369	72.8207	77.9619	71.6813	75.0068	78.4065	77.86	73.7377	76.0721	74.4788	79.5088	75.0624	74.1175	76.1277	83.8812	81.5746
	21.3	3.56417	3.93476	3.68461	4.06446	5.38007	5.66727	5.00947	5.63021	10.4572	8.89142	10.4479	9.28981	20.9079	23.2611	23.5668	21.6676	57.1425	55.4192	58.3654	59.4864	84.261	82.6677	81.7599	81.9266	86.0951	84.2239	85.7339	87.0215	86.2341	86.7251	86.336	88.8742	87.0215	89.1613	83.7608	88.8186	89.0224	88.6426	89.9673	89.4856
	9.8	3.34181	3.8699	4.23123	4.19417	5.89889	5.25036	4.59256	5.48198	10.3923	10.3182	10.5776	9.53996	20.0833	20.8801	21.0839	24.0764	58.4117	57.9856	61.1541	64.369	91.4772	87.5125	88.4017	94.7101	97.7763	95.1177	92.1905	93.2002	92.737	93.1539	92.0978	92.4498	92.7185	94.0339	97.2853	95.5809	90.6064	95.7198	92.4962	99.4808
	4.52	2.80445	4.22197	3.63828	4.12932	4.08299	5.78772	4.62035	5.51904	10.4108	9.68819	10.0773	9.28981	22.9646	23.0665	18.1192	23.5391	53.6867	57.3556	55.5489	63.776	93.7653	93.6448	89.3281	90.5045	95.1085	96.8685	95.6643	98.4711	94.4693	96.8407	98.2302	93.1446	94.5804	99.6383	98.7768	99.7679	102.769	97.8041	93.3762	99.5549
	2.08	3.60122	3.90696	3.33255	4.98168	5.6858	5.46345	5.12065	4.01814	8.40965	9.68819	8.0298	7.94641	23.8077	24.4285	19.8054	19.6015	59.6532	63.4518	63.4333	64.3412	91.329	92.7463	90.3656	90.0969	97.1371	97.6374	93.3299	97.2668	95.5994	94.46	96.9982	97.0816	98.1654	101.556	100.666	98.5915	97.4336	100.101	98.6193	99.3789
	0.96	3.00828	4.84271	3.59196	4.42579	5.75066	4.81491	4.60182	5.56536	8.23362	9.03039	8.58568	8.02053	22.7423	22.1401	20.2964	21.9733	55.6694	58.4395	60.8484	63.6185	94.2377	91.2919	93.6263	95.8217	98.3321	98.9991	97.0816	96.8222	97.2576	101.695	95.9699	106.271	98.2395	96.2478	102.334	96.9148	99.4993	106.725	106.225	102.204
	0.443	5.25962	6.29728	4.87977	5.45418	6.91802	6.57522	5.86183	7.63141	13.3478	13.7647	14.9321	12.3287	27.9862	31.8311	27.5692	31.1825	64.4061	69.9464	70.6783	74.5603	93.6263	94.423	91.8385	94.7009	95.4141	95.7384	94.5897	97.7022	106.215	93.6448	97.2946	95.3215	95.2567	100.055	97.3039	100.509	99.5827	94.6175	96.0718	99.6105
	0.204	12.0785	12.4213	14.0612	13.6443	18.0636	17.0352	18.3415	20.0555	32.9706	32.2109	31.1084	32.7761	54.3908	57.5779	51.5373	58.4303	79.3038	83.1765	78.2755	88.2536	99.8328	92.4498	97.8597	94.0246	94.2562	97.4058	94.3396	96.9426	98.8694	101.695	99.6475	97.5262	96.9056	97.2853	98.8694	93.6911	98.1561	101.982	95.2567	108.494
	0.0941	67.1762	66.7964	67.7414	73.0408	72.068	71.6882	63.8965	73.782	74.0878	76.2094	76.4966	74.6251	82.3149	83.7787	84.1864	84.0567	89.3561	93.4697	92.9416	91.626	102.862	98.925	93.6448	100.277	99.2399	97.1742	94.8583	95.7106	96.3868	97.6652	99.8143	97.2483	97.4058	98.7397	100.203	95.2659	94.4878	99.138	96.0348	95.5994
	0.0434	97.852	92.3116	93.9052	92.5062	91.941	93.655	92.4969	90.5791	92.8397	89.5322	92.1634	94.7019	94.4425	94.285	91.7094	94.6741	93.9422	94.4981	95.0077	103.365	101.713	97.6652	95.127	95.0714	96.6091	97.8689	94.2655	101.954	97.5169	96.1274	100.138	96.7759	94.0246	96.4702	96.322	95.7013	96.7573	99.7124	97.1371	98.082
	0.02	100.279	96.8514	103.476	98.5653	95.4153	96.0083	97.3702	95.3041	100.613	97.8334	95.1732	96.1825	95.6284	100.233	98.9081	97.3887	95.86	102.503	97.083	101.456	101.491	99.277	96.9148	97.988	97.6078	101.806	95.5809	97.906	97.0987	102.677	99.8421	101.778	98.749	98.434	99.629	100.78	97.0352	101.269	99.2399	99.7216
	0	100	100	100	100	100	100	100	100	100	100	100	100	100	100	100	100	100	100	100	100	100	100	100	100	100	100	100	100	100	100	100	100	100	100	100	100	100	100	100	100
	Fig. 5B
	Days	Vehicle Control						Rifampicin 10 mg/kg						C48 100 mg/kg						C48 200 mg/kg
	1	154	254	145.833	227.083
	14	16500	43500	12750	24500	14500		16500	43500	12750	24500	14500		16500	43500	12750	24500	14500		16500	43500	12750	24500	14500
	28	1325000	1550000	932500	850000	1825000		19750	6250	14250	8250	7500		462500	202500	170000	275000	371250		462500	202500	340000	275000	371250
	42	1275000	442500	880000	517500	510000		950	2450	2025	2875	750		325000	425000	1800000	566667	170000	673000	552500	365000	477500	437500	560000	517500
	Fig. 5C
	Days	Control							INH 25mg/kg							C48 200mg/kg
	1	200	127.5	115	77.5	82.5
	7	700	200	360	1090	400	320		700	200	360	1090	400	320		700	200	360	1090	400	320
	21	430000	470000	390000	490000	310000			1	1	1	1	1	1		88000	30000	12000	11000	133000	32000
	28	210000	620000	660000	121000	620000	620000		1	1	1	1	1	1		9700	74000	49000	29000	48000	48000	36000
	Fig. 5D
	Days	Control							INH 25mg/kg							C48 200mg/kg
	7	1	1	1	1	1	1		1	1	1	1	1	1		1	1	1	1	1	1
	21	1900	4000	600	1020	440			1	1	1	1	1	1		90	1	1	1	20	70
	28	16500	51000	45000	14200	8800	7800		1	1	1	1	1	1		20	6700	30	170	790	10	180

## Sheet: Extended Data Fig. 1
		Extended Data Fig. 1B						Extended Data Fig. 1C
		C21 (nM)	Inhibition %					C48 (nM)	Inhibition %
		5000	8.47752	7.64551	7.39976			100	0.759971	1.69315	1.67367
		1581.14	19.3737	18.2364	16.826			66.6667	1.34565	0.925605	1.1064
		500	25.1274	25.0315	25.0077			44.4444	20.8635	19.1129	25.6615
		158.114	31.9816	31.6081	29.9447			29.6296	63.6741	64.381	66.5494
		50	59.4527	59.9346	51.5475			19.7531	80.322	81.3093	85.619
		15.8114	91.2537	91.7003	90.0936			13.1687	90.3748	90.8674	91.3599
		5	102.296	97.9608	96.4347			8.77915	93.9646	94.6153	97.1723
		1.58114	106.408	105.95	106.326			5.85277	96.1677	98.558	97.0175
								3.90184	95.359	98.0265	100.672
								2.60123	99.5486	100.472	104.868
		Extended Data Fig. 1D
		C48 (nM)	Vi/Vo %
		333.333	0	0	0
		222.222	0	0	0
		148.148	0	0	0
		98.7654	0	0	0
		65.8436	0	0	0
		43.8957	42.0276	34.1614	34.8593
		29.2638	60.8185	63.5755	62.4124
		19.5092	78.7737	78.0672	79.7387
		13.0061	88.9058	89.1901	89.3538
		8.67076	89.3452	90.8702	94.3768
		5.78051	96.5221	98.0213	97.444
		3.85367	97.0304	101.157	98.452
		2.56912	106.017	108.851	105.043
		1.71274	106.223	105.31	103.156
		1.14183	102.975	102.7	101.597

## Sheet: Extended Data Fig. 2
		Extended Data Fig. 2A										Extended Data Fig. 2B
			HepG2 cell										HT-29 cell
		C48	1.56 μM	3.13 μM	6.25 μM	12.5 μM	25 μM	50 μM	100 μM			C48	1.56 μM	3.13 μM	6.25 μM	12.5 μM	25 μM	50 μM	100 μM
		Growth compared to DMSO control (%)	101.702	106.559	105.369	104.304	105.369	106.056	110.419			Growth compared to DMSO control (%)	110.613	103.339	105.34	103.832	102.371	101.665	100.396
			105.656	101.297	100.246	99.8833	101.144	100.625	100.81				109.808	102.14	100.609	99.2439	98.4085	97.1295	97.8669
			110.419	106.056	105.369	104.304	105.369	106.559	101.702				109.716	102.153	100.571	99.2304	97.2044	96.4305	97.7498
		Extended Data Fig. 2C
		Time (days)	WT H37Rv	WT H37Rv (10µM C48)		Extended Data Fig. 2D
		0	0.001	0.001		time (h)	Purina Chow						Invigo Chow Biotin Supplemented						Invigo Biotin Depleting Chow
		2	0.004	0.004		0	24.1906	19.0332	19.8518	49.9366	39.6218	26.36	25.2139	21.4891	18.1327	50.3459	37.9027	24.4771	33.2951	28.9651	45.351	40.3863	48.3733	41.1679
		4	0.022	0.008		1	30.8624	27.6698	31.4355				27.0558	26.1144	26.6874				44.49	39.601	4.66193
		8	0.436	0.01		3	17.928	23.0036	30.1257				25.6232	25.5822	44.2061				28.6821	48.3733	4.87873
		11	1.628	0.016		5	19.6472	30.5759	37.3706				34.6281	30.6168	63.8533				7.53583	45.9271	36.286
		14	2.996	0.012		7	10.3148	22.7989	25.7869				42.9782	31.9676	85.547				3.64429	47.9007	44.49
		16	3.816	0.012		24	34.2597	17.1913	15.5131	14.8582	45.0248	23.2492	6.26253	2.36585	2.81609				1.82525	1.87366	1.52459	3.20559	3.00531	4.53483
		18	4.866	0.012		48				25.2139	52.8018	16.7001				9.94638	3.54058	15.7177				2.9104	1.51464	1.48937
		21	5.992	0.01		72				9.94638	32.1722	16.168				8.06353	18.8695	17.355				2.00884	2.5201	2.37149
		23	6.416	0.01		96				14.2442	18.9923	21.2435				8.55471	17.1094	21.2026				2.0296	1.73944	1.54251
		25	6.576	0.01		168	11.5836	14.0395	13.794	10.2738	15.0219	8.71843	9.12775	6.42626	2.55004	29.4707	36.3473	39.2534	1.46862	1.25513	1.42333	1.428	2.07663	1.32756
		28	6.592	0.008		192	11.7474	11.952	21.9803	51.5738	21.7347	19.4016	17.928	4.99366	11.952	29.307	67.5371	85.1377	1.09959	0.955249	1.41207	2.05346	1.66465	1.80911
		32	6.64	0.008		216	41.3409	9.74172	25.7869	10.4785	23.9041	17.7643	17.4778	31.1899	21.9803	63.8533	31.6401	28.3656	2.21814	1.97439	1.81419	1.21985	1.57531	1.93057
		35	6.68	0.008		240	16.0861	11.7064	19.729	20.5477	15.1447	17.1094	17.7234	13.0981	29.4298	58.1229	25.8688	20.7933	1.97808	2.18316	1.7525	0.987028	0.934926	1.55773
		39	6.53	0.008		264	8.47284	9.12775	12.4432	15.0219	13.5484	13.9986	27.6698	28.8568	36.5928	67.1278	30.9852	16.8638	2.47225	2.38707	1.32446	1.67872	1.29144	0.910767
		42	6.26	0.008		336	13.6302	17.4369	20.7933	22.2668	26.5646	25.4595	22.1849	19.4016	62.216	40.2767	41.3409	36.6747	1.71923	1.64839	1.60504	1.08987	1.557	0.952574
		46	6.2	0.008
		49	6.16	0.008
		53	6.1	0.008
		56	6.22	0.008
		60	6.25	0.008
		63	6.05	0.008
		67	5.96	0.008
		Extended Data Fig. 2E and 2F
		time (h)	Control (CFU/mL)					Biotin Depleting Chow (CFU/mL)
		1	366	288	330	432	288	324	306	300	252	486
		14	59000	41000	75000	43000	73000	54000	47000	116000	240000	98000
		28	3700000	1580000	7900000	3200000	640000	2500000	7900000	6000000	3700000	5700000
		42	1090000	1210000	740000	1580000	1530000	840000	860000	1110000	1530000	2000000	870000	2070000

## Sheet: Supplemental Figure S3
		Supplemental Figure S3
		Vehicle Control	Rifampicin 10mg/kg	100mg/kg C48	200mg/kg C48
		17250	0	3750	14500
		27000	0	6400	8975
		13500	0	18666.7	12750
		3300	0	6650	18750
		4450	0	6725	7075
				1075	7225
